# Supplementary material for: Genomic dynamics of high-risk carbapenem-resistant Klebsiella pneumoniae clones carrying hypervirulence determinants in Egyptian clinical settings
Source: BMC Infect Dis. 2024 Oct 22;24:1193. doi: 10.1186/s12879-024-10056-1 (PMC11515790; doi:10.1186/s12879-024-10056-1)
Supplement: Supplementary file 1 — Supplementary Material 1: Additional file 1.xsls holds supplementary tables along the manuscript, including sample accession numbers, MIC values, heavy metal resistance genes, virulence genes, plasmids, and insertion sequences detected within isolates genomes. [file 12879_2024_10056_MOESM1_ESM.xlsx]

## Sheet: S1_samples_accession
Table S1: NCBI accession numbers of the samples
Sample	Biosample Accession	SRA Accession
S1	SAMN31896537	SRR24768601
S2	SAMN31896602	SRR24768600
S3	SAMN31942726	SRR24768589
S5	SAMN32016908	SRR24768579
S6	SAMN32016909	SRR24768578
S19	SAMN32016911	SRR24768576
S20	SAMN32016912	SRR24768575
S23	SAMN32016915	SRR24768598
S24	SAMN32016916	SRR24768597
S35	SAMN32016917	SRR24768596
S36	SAMN32016918	SRR24768595
S48	SAMN32016919	SRR24768594
S49	SAMN32016920	SRR24768593
S61	SAMN32016921	SRR24768592
S69	SAMN32016924	SRR24768588
S70	SAMN32016925	SRR24768587
S78	SAMN32016929	SRR24768583
S83	SAMN32016930	SRR24768582
S84	SAMN32016931	SRR24768581

## Sheet: S2_MIC
Table S2: Minimum inhibitory concentrations values for each sample
Class	Penicillins		Penicillin		Extended spectrum cephalosporins		Monobactams	Carbapenem		Aminoglycosides			Fluroquinolones	Antifolate/Sulfonamide
Samples AB	Ticarcillin	Piperacillin	Ticarcillin/Clavulanic Acid	Piperacillin/Tazobactam	Ceftazidime	Cefepime	Aztreonam	Imipenem	Meropenem	Amikacin	Gentamicin	Tobramycin	Ciprofloxacin	Trimethoprim/Sulfamethoxazole
S1	>=128 [R]	>=128 [R]	>=128 [R]	>=128 [R]	>=64 [R]	>=64 [R]	>=64 [R]	>=16 [R]	>=16 [R]	>=64 [R]	>=16 [R]	>=16 [R]	2 [R]	>=320 [R]
S2	>=128 [R]	>=128 [R]	>=128 [R]	>=128 [R]	>=64 [R]	>=64 [R]	>=64 [R]	>=16 [R]	>=16 [R]	>=64 [R]	>=16 [R]	>=16 [R]	>=4 [R]	>=320 [R]
S3	>=128 [R]	>=128 [R]	>=128 [R]	>=128 [R]	>=64 [R]	>=64 [R]	>=64 [R]	>=16 [R]	>=16 [R]	>=64 [R]	>=16 [R]	>=16 [R]	>=4 [R]	40 [S]
S5	>=128 [R]	>=128 [R]	>=128 [R]	>=128 [R]	>=64 [R]	>=64 [R]	>=64 [R]	>=16 [R]	>=16 [R]	>=64 [R]	4 [I]	>=16 [R]	>=4 [R]	>=320 [R]
S6	>=128 [R]	>=128 [R]	>=128 [R]	>=128 [R]	>=64 [R]	>=64 [R]	>=64 [R]	>=16 [R]	>=16 [R]	>=64 [R]	>=16 [R]	>=16 [R]	>=4 [R]	40 [S]
S19	>=128 [R]	>=128 [R]	>=128 [R]	>=128 [R]	>=64 [R]	>=64 [R]	<=1 [S]	>=16 [R]	>=16 [R]	>=64 [R]	>=16 [R]	>=16 [R]	>=4 [R]	>=320 [R]
S20	>=128 [R]	>=128 [R]	>=128 [R]	>=128 [R]	>=64 [R]	>=64 [R]	<=1 [S]	>=16 [R]	>=16 [R]	4 [S]	<=1 [S]	8 [R]	>=4 [R]	80 [R]
S23	>=128 [R]	>=128 [R]	>=128 [R]	>=128 [R]	>=64 [R]	>=64 [R]	>=64 [R]	>=16 [R]	>=16 [R]	>=64 [R]	8 [R]	>=16 [R]	>=4 [R]	>=320 [R]
S24	>=128 [R]	>=128 [R]	>=128 [R]	>=128 [R]	>=64 [R]	>=64 [R]	>=64 [R]	>=16 [R]	>=16 [R]	>=64 [R]	>=16 [R]	>=16 [R]	>=4 [R]	>=320 [R]
S35	>=128 [R]	>=128 [R]	>=128 [R]	>=128 [R]	>=64 [R]	>=64 [R]	>=64 [R]	8 [R]	>=16 [R]	>=64 [R]	>=16 [R]	>=16 [R]	>=4 [R]	>=320 [R]
S36	>=128 [R]	>=128 [R]	>=128 [R]	>=128 [R]	>=64 [R]	>=64 [R]	>=64 [R]	>=16 [R]	>=16 [R]	>=64 [R]	>=16 [R]	>=16 [R]	>=4 [R]	>=320 [R]
S48	>=128 [R]	>=128 [R]	>=128 [R]	>=128 [R]	>=64 [R]	>=64 [R]	<=1 [S]	>=16 [R]	>=16 [R]	>=64 [R]	>=16 [R]	>=16 [R]	>=4 [R]	>=320 [R]
S49	>=128 [R]	>=128 [R]	>=128 [R]	>=128 [R]	>=64 [R]	16 [R]	<=1 [S]	>=16 [R]	8 [R]	<=2 [S]	<=1 [S]	8 [R]	>=4 [R]	>=320 [R]
S61	>=128 [R]	>=128 [R]	>=128 [R]	>=128 [R]	>=64 [R]	>=64 [R]	16 [R]	>=16 [R]	>=16 [R]	>=64 [R]	>=16 [R]	>=16 [R]	2 [R]	>=320 [R]
S69	>=128 [R]	>=128 [R]	>=128 [R]	>=128 [R]	>=64 [R]	>=64 [R]	>=64 [R]	>=16 [R]	>=16 [R]	>=64 [R]	>=16 [R]	>=16 [R]	>=4 [R]	>=320 [R]
S70	>=128 [R]	>=128 [R]	>=128 [R]	>=128 [R]	>=64 [R]	>=64 [R]	>=64 [R]	>=16 [R]	>=16 [R]	>=64 [R]	4 [I]	>=16 [R]	>=4 [R]	<=20 [S]
S78	>=128 [R]	>=128 [R]	>=128 [R]	>=128 [R]	>=64 [R]	>=64 [R]	>=64 [R]	>=16 [R]	>=16 [R]	>=64 [R]	>=16 [R]	>=16 [R]	>=4 [R]	>=320 [R]
S83	>=128 [R]	>=128 [R]	>=128 [R]	>=128 [R]	>=64 [R]	>=64 [R]	>=64 [R]	>=16 [R]	>=16 [R]	>=64 [R]	>=16 [R]	>=16 [R]	>=4 [R]	40 [S]
S84	>=128 [R]	>=128 [R]	>=128 [R]	>=128 [R]	>=64 [R]	>=64 [R]	>=64 [R]	>=16 [R]	>=16 [R]	>=64 [R]	>=16 [R]	>=16 [R]	>=4 [R]	>=320 [R]
R: Resistant
I: Intermediate
S: Susceptible

## Sheet: S3_HM
Table S3: Heavy metal resistsance
HM Class	Arsenic					Mercury							Copper							Silver									Tellurite									Lead
Samples Genes	arsA	arsB	arsC	arsD	arsR	merA	merC	merD	merE	merP	merR	merT	pcoA	pcoB	pcoC	pcoD	pcoE	pcoR	pcoS	silA	silB	silC	silE	silF	silG	silP	silR	silS	terA	terB	terC	terD	terE	terW	terX	terY	terZ	pbrA	pbrBC	pbrR
S1	0	0	0	0	0	0	1	0	0	1	1	1	0	0	0	0	0	0	0	0	0	0	0	0	0	0	1	0	1	1	1	1	1	1	1	1	1	0	0	0
S2	0	0	0	0	0	0	0	0	0	0	0	0	0	0	0	0	0	0	0	0	0	0	0	0	0	0	1	0	0	0	0	0	0	0	0	0	0	0	0	0
S3	0	0	0	0	0	0	0	0	0	0	0	0	0	0	0	0	0	0	0	0	0	0	0	0	0	0	1	0	1	1	1	1	1	1	1	1	1	0	0	0
S5	0	0	0	0	0	0	0	0	0	0	0	0	0	0	0	0	0	0	0	0	0	0	0	0	0	0	1	0	1	1	1	1	1	1	1	1	1	0	0	0
S6	0	0	0	0	0	0	0	0	0	0	0	0	0	0	0	0	0	0	0	1	0	0	0	0	0	0	1	0	1	1	1	1	1	1	1	1	1	0	0	0
S19	0	0	0	0	0	0	0	0	0	0	0	0	0	0	0	0	0	0	0	0	0	0	0	0	0	0	1	0	1	1	1	1	1	1	1	1	1	0	0	0
S20	0	0	0	0	0	0	0	0	0	0	0	0	0	0	0	0	0	0	0	1	0	0	0	0	0	0	1	0	1	1	1	1	1	1	1	1	1	0	0	0
S23	0	0	0	0	0	0	0	0	0	0	0	0	0	0	0	0	0	0	0	0	0	0	0	0	0	0	1	0	1	1	1	1	1	1	1	1	1	0	0	0
S24	0	0	0	0	0	0	0	0	0	0	0	0	0	0	0	0	0	0	0	1	0	0	0	0	0	0	1	0	1	1	1	1	1	1	1	1	1	0	0	0
S35	1	1	1	1	1	1	0	1	1	1	1	1	1	1	1	1	1	1	1	1	1	1	1	1	1	1	1	1	0	0	0	0	0	0	0	0	0	0	0	0
S36	0	0	0	0	0	0	0	0	0	0	0	0	0	0	0	0	0	0	0	1	0	0	0	0	0	0	0	0	1	1	1	1	1	1	1	1	1	0	0	0
S48	0	0	0	0	0	0	0	0	0	0	0	0	0	0	0	0	0	0	0	0	0	0	0	0	0	0	1	0	1	1	1	1	1	1	1	1	1	0	0	0
S49	0	0	0	0	0	0	0	0	0	0	0	0	0	0	0	0	0	0	0	1	0	0	0	0	0	0	1	0	1	1	1	1	1	1	1	1	1	0	0	0
S61	0	0	0	0	0	0	0	0	0	0	0	0	0	0	0	0	0	0	0	1	0	0	0	0	0	0	1	0	1	1	1	1	1	1	1	1	1	0	0	0
S69	0	0	0	0	0	0	0	0	0	0	0	0	0	0	0	0	0	0	0	1	0	0	0	0	0	0	1	0	1	1	1	1	1	1	1	1	1	0	0	0
S70	0	0	0	0	0	0	0	0	0	0	0	0	0	0	0	0	0	0	0	0	0	0	0	0	0	0	1	0	1	1	1	1	1	1	1	1	1	0	0	0
S78	0	0	0	0	0	0	0	0	0	0	0	0	0	0	0	0	0	0	0	0	0	0	0	0	0	0	0	0	1	1	1	0	0	1	1	1	1	0	0	0
S83	0	0	0	0	0	0	0	0	0	0	0	0	0	0	0	0	0	0	0	1	0	0	0	0	0	0	1	0	1	1	1	1	1	1	1	1	1	0	0	0
S84	0	0	0	0	0	0	0	0	0	0	0	0	0	0	0	0	0	0	0	1	0	0	0	0	0	0	1	0	1	1	1	1	1	1	1	1	1	0	0	0
Total Isolates	1	1	1	1	1	1	1	1	1	2	2	2	1	1	1	1	1	1	1	10	1	1	1	1	1	1	17	1	17	17	17	16	16	17	17	17	17	0	0	0
HS11286	0	0	0	0	0	0	0	0	0	0	0	0	0	0	0	0	0	0	0	1	0	0	0	0	0	0	1	0	0	0	0	0	0	0	0	0	0	0	0	0
NTUH-K2044	0	0	0	0	0	0	0	0	0	0	0	0	1	1	1	1	1	1	1	1	1	1	1	1	1	1	1	1	1	1	1	1	1	1	1	1	1	1	1	1
0: gene absence
1: gene presence

## Sheet: S4_Virulence
Table S4: Classified virulence genes
	Antimicrobial activity		Regulators								Adherence																Biofilm								Immune modulation														Effector delivery system
VIR Class			Iron Acquisition	LPS	Biofilm	Global regulator	Capsule synthesis				ECP: E.coli common pilus						Type I fimbriae										Type 3 fimbriae								Lipopolysaccharide								Capsule						Yersiniabactin T6SS-I
Samples Genes	acrA	acrB	fur	phoP	rpoS	CRP	rmpA	rmpA2	rcsA	rcsB	yagV/ecpE	yagW/ecpD	yagX/ecpC	yagY/ecpB	yagZ/ecpA	ykgK/ecpR	fimA	fimB	fimC	fimD	fimE	fimF	fimG	fimH	fimI	fimK	mrkA	mrkB	mrkC	mrkD	mrkF	mrkH	mrkI	mrkJ	rfbA	rfbB	rfbD	rfbK1	KP1_RS17220	KP1_RS17225	KP1_RS17230	KP1_RS17240	gndA	galF	KP1_RS17280 manC	KP1_RS17340 (wza)	KP1_RS17345 (wzi)	KP1_RS17355 (orf2)	sciN/tssJ
S1	1	1	1	1	1	1	1	1	1	1	1	1	1	1	1	1	1	1	1	1	1	1	1	1	1	1	1	1	1	1	1	1	1	1	1	1	1	1	0	1	1	1	1	1	1	1	1	1	1
S2	1	1	1	1	1	1	0	0	1	1	1	1	1	1	1	1	1	1	1	1	1	1	1	1	1	1	1	1	1	1	1	1	1	1	1	1	1	1	1	1	1	1	1	1	1	1	1	1	1
S3	1	1	1	1	1	1	0	0	1	1	1	1	1	1	1	1	1	1	1	1	1	1	1	1	1	1	1	1	1	1	1	1	1	1	1	1	1	0	0	1	1	1	1	1	1	1	0	1	0
S5	1	1	1	1	1	1	0	0	1	1	1	1	1	1	1	1	1	1	1	1	1	1	1	1	1	1	1	1	1	1	1	1	1	1	1	1	1	1	1	1	1	1	1	1	1	1	0	1	1
S6	1	1	1	1	1	1	0	1	1	1	1	1	0	1	1	1	1	1	1	1	1	1	1	1	1	1	1	1	1	1	1	1	1	1	1	1	1	1	0	1	1	1	1	1	1	1	1	1	1
S19	1	1	1	1	1	1	1	1	1	1	1	1	1	1	1	1	1	1	1	1	1	1	1	1	1	1	1	1	1	1	1	1	1	1	1	1	1	1	1	1	1	1	1	1	1	1	1	1	1
S20	1	1	1	1	1	1	1	1	1	1	1	1	1	1	1	1	1	1	1	1	1	1	1	1	1	1	1	1	1	1	1	1	1	1	0	0	0	0	0	0	0	0	1	1	0	0	1	1	1
S23	1	1	1	1	1	1	1	0	1	1	1	1	1	1	1	1	1	1	1	1	1	1	1	1	1	1	1	1	1	1	1	1	1	1	1	1	1	1	1	1	1	1	1	1	1	1	1	1	1
S24	1	1	1	1	1	1	1	0	1	1	1	1	1	1	1	1	1	1	1	1	1	1	1	1	1	1	0	0	0	0	0	0	0	0	0	0	0	0	0	0	0	0	1	1	0	0	1	1	1
S35	1	1	1	1	1	1	0	0	1	1	1	1	1	1	1	1	1	1	1	1	1	1	1	1	1	1	1	1	1	1	1	1	1	1	1	1	1	0	0	1	1	1	1	1	0	1	1	1	1
S36	1	1	1	1	1	1	0	0	0	1	1	1	1	1	1	1	1	1	1	1	1	1	1	1	1	1	1	1	1	0	1	1	1	1	1	1	1	0	1	1	1	1	1	1	0	0	1	1	1
S48	1	1	1	1	1	1	1	1	1	1	1	1	1	1	1	1	1	1	1	1	1	1	1	1	1	1	1	1	1	1	1	1	1	1	1	1	1	1	1	1	1	1	1	1	1	1	1	1	1
S49	1	1	1	1	1	1	1	0	1	1	1	1	1	1	1	1	1	1	1	1	1	1	1	1	1	1	1	1	1	0	1	1	1	1	0	0	0	1	0	0	0	0	1	1	1	0	1	1	1
S61	1	1	1	1	1	1	1	1	1	1	1	1	1	1	1	1	1	1	1	1	1	1	1	1	1	1	1	1	1	1	1	1	1	1	1	1	1	1	0	1	1	1	1	1	1	1	1	1	1
S69	1	1	1	1	1	1	1	1	1	1	1	1	1	1	1	1	1	1	1	1	1	1	1	1	1	1	1	1	1	1	1	1	1	1	1	1	1	0	1	1	1	1	1	1	0	0	1	1	1
S70	1	1	1	1	1	1	1	0	1	1	1	1	1	1	1	1	1	1	1	1	1	1	1	1	1	1	1	1	1	1	1	1	1	0	1	1	1	1	1	1	1	1	1	1	1	1	1	1	1
S78	1	1	1	1	1	1	0	1	1	1	1	1	1	1	1	1	1	1	1	1	1	1	1	1	1	1	1	1	1	1	0	1	1	0	1	1	1	1	0	1	1	1	1	1	1	0	0	1	1
S83	1	1	1	1	1	1	0	0	1	1	1	1	1	1	1	1	1	1	1	1	1	1	1	1	1	1	1	1	1	1	1	1	1	1	1	1	1	1	0	1	1	1	1	1	1	1	1	1	1
S84	1	1	1	1	1	1	0	0	1	1	1	1	1	1	1	1	1	1	1	1	1	1	1	1	1	1	1	1	1	1	1	1	1	1	1	1	1	1	0	1	1	1	1	1	1	1	1	1	1
Total Isolates	19	19	19	19	19	19	10	8	18	19	19	19	18	19	19	19	19	19	19	19	19	19	19	19	19	19	18	18	18	16	17	18	18	16	16	16	16	13	8	16	16	16	19	19	14	13	16	19	18
HS11286	1	1	1	1	1	1	0	0	1	1	1	1	1	1	1	1	1	1	1	1	1	1	1	1	1	1	1	1	1	1	1	1	1	1	1	1	1	0	0	1	1	1	1	1	0	0	1	1	1
NTUH-K2044	1	1	1	0	1	1	1	1	1	1	1	1	1	1	1	1	1	1	1	1	1	1	1	1	1	1	1	1	1	1	1	1	1	1	1	1	1	1	1	1	1	1	1	1	1	1	1	1	1
0: gene absence
1: gene presence
[truncated: 56 more columns]

## Sheet: S5_Plasmids
Table S5: Curated plasmids, their annotation, relaxase and MPF typing
Isolates	IncFIB(Mar)	IncFIB(pQil)	IncFIB(pKPHS1)	IncFII	IncFII(K)	IncHI1B	IncL/M(pMU407)	IncL/M(pOXA-48)	IncR	Col156	ColRNAI	Col440I	Col440II	repB_KLEB_VIR
S1	1	0	0	0	1	1	0	0	0	0	1	1	0	0
S2	0	0	0	0	0	0	0	1	0	0	0	1	0	0
S3	1	1	1	0	1	1	0	1	0	0	0	1	0	0
S5	1	1	0	0	1	1	0	1	0	0	0	0	0	0
S6	1	1	1	0	1	1	0	1	0	0	0	0	0	0
S19	0	1	0	0	1	0	0	1	1	0	0	1	0	0
S20	1	1	0	0	1	1	0	1	0	0	1	1	1	0
S23	0	0	0	0	0	1	1	0	0	0	0	0	0	0
S24	1	1	0	0	1	1	0	1	0	0	1	1	1	0
S35	0	0	0	1	1	0	0	0	1	0	1	0	0	0
S36	1	1	0	0	1	1	0	0	0	0	1	0	0	0
S48	0	1	0	0	1	0	0	1	1	0	0	1	0	0
S49	1	0	0	0	0	1	0	0	0	1	0	1	1	0
S61	1	1	0	0	0	1	0	0	1	0	0	1	0	0
S69	1	0	0	0	0	1	0	0	0	0	0	1	0	0
S70	0	0	0	0	0	1	0	1	0	0	0	0	0	0
S78	1	0	0	0	0	1	0	1	1	0	1	0	0	0
S83	0	1	1	0	1	1	0	1	0	0	0	1	0	0
S84	1	1	1	0	1	1	0	1	0	0	0	1	0	0
Total Isolates	12	11	4	1	12	15	1	12	5	1	6	12	3	0
HS11286	0	0	1		1	0		0	1	1	0	0		0
NTUH-K2044	0	0	0		0	1		0	0		0	0		1
	Relaxase type			MOBF	MOBF		MOBP	MOBP		MOBQ	MOBC		MOBP
	MPF type	MPF_I		MPF_F	MPF_F	MPF_F	MPF_I	MPF_I
0: gene absence
1: gene presence

## Sheet: S6_IS
Table S6: Insertion sequences (IS_Family_Group)
S1	S2	S3	S5	S6	S19	S20	S23	S24
cn_3082_ISEc33_IS630	IS5075_IS110_IS1111	cn_3081_ISEc33_IS630	IS102_IS5_IS903	cn_3079_ISEc33_IS630	IS102_IS5_IS903	cn_3079_ISEc33_IS630	IS102_IS5_IS903	cn_3079_ISEc33_IS630
IS102_IS5_IS903	ISAba1_IS4_IS10	IS102_IS5_IS903	IS903_IS5_IS903	IS102_IS5_IS903	IS6100_IS6	IS5075_IS110_IS1111	IS3_IS3_IS3	IS5075_IS110_IS1111
IS5075_IS110_IS1111	ISEc29_IS4_IS10	IS5075_IS110_IS1111	ISEc29_IS4_IS10	IS6100_IS6	IS903_IS5_IS903	IS6100_IS6	IS5075_IS110_IS1111	IS6100_IS6
IS6100_IS6	ISEc33_IS630	IS903_IS5_IS903	ISEc33_IS630	IS903_IS5_IS903	ISEcl1_IS3_IS2	IS903_IS5_IS903	ISEc29_IS4_IS10	IS903_IS5_IS903
ISEc29_IS4_IS10	ISEc36_IS3_IS2	ISEc33_IS630	ISEc9_IS1380	ISEc33_IS630	ISEcl10_IS3_IS407	ISEc29_IS4_IS10	ISEc9_IS1380	ISEc29_IS4_IS10
ISEc33_IS630	ISEcl1_IS3_IS2	ISEc9_IS1380	ISEcl1_IS3_IS2	ISEc9_IS1380	ISKox1_IS66	ISEc33_IS630	ISEcl1_IS3_IS2	ISEc33_IS630
ISEc9_IS1380	ISEcl10_IS3_IS407	ISKox1_IS66	ISEcl10_IS3_IS407	ISEsa2_IS110	ISKpn18_IS3_IS3	ISEc9_IS1380	ISEcl10_IS3_IS407	ISKox1_IS66
ISEch12_IS3_IS407		ISKpn1_IS3_IS150	ISKox1_IS66	ISKox1_IS66	ISKpn21_ISNCY_IS1202	ISKox1_IS66	ISKpn19_ISKra4_ISAzba1	ISKpn1_IS3_IS150
ISKpn19_ISKra4_ISAzba1		ISKpn19_ISKra4_ISAzba1	ISKpn19_ISKra4_ISAzba1	ISKpn1_IS3_IS150	ISKpn24_IS66	ISKpn18_IS3_IS3	ISKpn21_ISNCY_IS1202	ISKpn18_IS3_IS3
ISKpn21_ISNCY_IS1202		ISKpn21_ISNCY_IS1202	ISKpn21_ISNCY_IS1202	ISKpn19_ISKra4_ISAzba1	ISKpn25_ISL3	ISKpn19_ISKra4_ISAzba1	ISVsa3_IS91	ISKpn21_ISNCY_IS1202
ISKpn26_IS5_IS5		ISKpn24_IS66	ISKpn24_IS66	ISKpn21_ISNCY_IS1202	ISKpn28_IS481	ISKpn21_ISNCY_IS1202		ISKpn24_IS66
ISKpn28_IS481		ISKpn25_ISL3	ISKpn25_ISL3	ISKpn24_IS66	ISSen3_IS21	ISKpn24_IS66		ISKpn25_ISL3
ISVsa3_IS91		ISSen3_IS21	ISSen3_IS21	ISKpn25_ISL3	ISVsa3_IS91	ISKpn25_ISL3		ISSen3_IS21
			ISVsa3_IS91	ISKpn26_IS5_IS5		ISSen3_IS21		ISVsa3_IS91
				ISSen3_IS21		ISVsa3_IS91
S35	S36	S48	S49	S61	S69	S70	S78	S83	S84
IS5075_IS110_IS1111	IS102_IS5_IS903	IS6100_IS6	IS102_IS5_IS903	IS102_IS5_IS903	cn_11953_IS102_IS5_IS903	IS102_IS5_IS903	cn_2242_ISAba125_IS30	cn_3079_ISEc33_IS630	cn_3079_ISEc33_IS630
IS6100_IS6	IS26_IS6	ISEc33_IS630	IS6100_IS6	IS6100_IS6	IS102_IS5_IS903	ISEc29_IS4_IS10	IS102_IS5_IS903	IS102_IS5_IS903	IS102_IS5_IS903
ISEcl1_IS3_IS2	IS6100_IS6	ISEcl10_IS3_IS407	ISEam1_IS3_IS51	ISEc29_IS4_IS10	IS26_IS6	ISEc33_IS630	IS5075_IS110_IS1111	IS6100_IS6	IS903_IS5_IS903
ISKpn1_IS3_IS150	ISEc29_IS4_IS10	ISKox1_IS66	ISEc29_IS4_IS10	ISEsa2_IS110	IS6100_IS6	ISEcl1_IS3_IS2	IS6100_IS6	IS903_IS5_IS903	IS6100_IS6
ISKpn14_IS1	ISEc33_IS630	ISKpn18_IS3_IS3	ISEch12_IS3_IS407	ISKpn1_IS3_IS150	ISEc29_IS4_IS10	ISEcl10_IS3_IS407	ISEc29_IS4_IS10	ISEc33_IS630	ISEc33_IS630
ISKpn28_IS481	ISEch12_IS3_IS407	ISKpn19_ISKra4_ISAzba1	ISKpn14_IS1	ISKpn14_IS1	ISEc9_IS1380	ISKpn19_ISKra4_ISAzba1	ISEc52_IS3_IS3	ISEc9_IS1380	ISEc9_IS1380
ISSen4_IS3_IS407	ISKpn14_IS1	ISKpn21_ISNCY_IS1202	ISKpn19_ISKra4_ISAzba1	ISKpn19_ISKra4_ISAzba1	ISEch12_IS3_IS407	ISKpn21_ISNCY_IS1202	ISEc9_IS1380	ISEsa2_IS111	ISEsa2_IS110
ISSty2_IS3_IS3	ISKpn19_ISKra4_ISAzba1	ISKpn24_IS66	ISSty2_IS3_IS3	ISKpn21_ISNCY_IS1202	ISKpn14_IS1	ISVsa3_IS91	ISEhe3_IS3_IS51	ISKox1_IS66	ISKox1_IS66
	ISKpn21_ISNCY_IS1202	ISKpn25_ISL3	ISVsa3_IS91	ISKpn25_ISL3	ISKpn19_ISKra4_ISAzba1		ISEsa2_IS110	ISKpn1_IS3_IS150	ISKpn1_IS3_IS150
	ISKpn25_ISL3	ISSen3_IS21		ISKpn26_IS5_IS5	ISKpn21_ISNCY_IS1202		ISKpn19_ISKra4_ISAzba1	ISKpn19_ISKra4_ISAzba1	ISKpn19_ISKra4_ISAzba1
	ISKpn28_IS481	ISVsa3_IS91		ISVsa3_IS91	ISKpn28_IS481		ISKpn21_ISNCY_IS1202	ISKpn24_IS66	ISKpn25_ISL3
	ISKpn8_IS3_IS150				ISKpn8_IS3_IS150		ISKpn26_IS5_IS5	ISKpn25_ISL3	ISSen3_IS21
	ISVsa3_IS91				ISVsa3_IS91		ISKpn33_IS66	ISSen3_IS21
							ISKpn8_IS3_IS150
							ISVsa3_IS91
